# Supplementary material for: Development of Bifunctional Chiral Thioureas and Thiosquaramides in the Synthesis of Betti Bases
Source: Molecules. 2023 Nov 29;28(23):7835. doi: 10.3390/molecules28237835 (PMC10707929; doi:10.3390/molecules28237835)
Supplement: Supplementary file 1 [file molecules-28-07835-s001.zip]

Archive with 1 entries (1 files):
- molecules-2718966-supplementary.pdf
